# Supplementary material for: Prevalence, antibiotic resistance, and genomic characterisation of Campylobacter spp. in retail chicken in Hanoi, Vietnam
Source: Microb Genom. 2024 Jan 31;10(1):001190. doi: 10.1099/mgen.0.001190 (PMC10868608; doi:10.1099/mgen.0.001190)
Supplement: Supplementary material 1 [file mgen-10-1190-s001.xlsx]

## Sheet: Table S1
Table S1. Epidemiological data, AMR phenotype, and AMR genotype of Campylobacter isolates from retail poultry meat in Hanoi, Vietnam.
ID	Species	Sample Type	Origin	Date of sampling	Location	Supermarket (SM)	Retail market (RM)	SequenceType	Clonal Complex		Erythromycin				Tetracycline				Ciprofloxacin		Nalidixic acid		Quinolone		Streptomycin				Gentamicin				Resistance genes for which corressponding antimicrobial has not been tested by MIC
											MIC Result	MIC Interpretation	genotype		MIC Result	MIC Interpretation	genotype		MIC Result	MIC interpretation	MIC Result	MIC Interpretation	genotype		MIC Result	MIC Interpretation	genotype		MIC Result	MIC Interpretation	genotype		Animoglycoside	Amikacin/Kanamycin	Beta-lactam	Macrolide (mutation not unequivocally associated with resistance)	Chlorophenicol	Lincomycin
H01	C. coli	Chicken meat	Supermarket	2019-03-04	Hanoi	SM2		13531	ST-828 complex		128	R	erm(B)		64	R	tet(O/M/O)		16	R	64	R	gyrA_T86I		16	R	aadE		16	R	aac(6')-Ie/aph(2'')-Ia; aph(2'')-If		aad9	aph(3')-IIIa	blaOXA-193
H02	C. coli	Chicken meat	Supermarket	2019-03-04	Hanoi	SM3		1058	ST-828 complex		1	S			64	R	tet(O)		16	R	64	R	gyrA_T86I		2	S			1	S
H04	C. coli	Chicken meat	Supermarket	2019-03-11	Hanoi	SM4		13532	ST-828 complex		128	R	23S_A2075G		64	R	tet(O)		16	R	64	R	gyrA_T86I		16	R	aadE-Cc		16	R	aph(2'')-If				blaOXA-489			lnu(C)
H05	C. jejuni	Chicken meat	Retail market	2019-03-18	Hanoi		RM1	464	ST-464 complex		1	S			64	R	tet(O/M/O)		16	R	64	R	gyrA_T86I		2	S			0.12	S					blaOXA-489	50S_L22_A103V
H06	C. coli	Chicken meat	Retail market	2019-03-18	Hanoi		RM2	3119	ST-828 complex		2	S			64	R	tet(O/M/O)		16	R	64	R	gyrA_T86I		4	S			16	R	aph(2'')-If		aad9	aph(3')-IIIa	blaOXA-193		catA13
H07	C. coli	Chicken meat	Retail market	2019-03-18	Hanoi		RM3	825	ST-828 complex		2	S			64	R	tet(O/M/O)		16	R	64	R	gyrA_T86I		2	S			0.5	S					blaOXA-193
H08	C. coli	Chicken meat	Retail market	2019-03-18	Hanoi		RM3	5510	ST-828 complex		128	R	erm(B)		64	R	tet(O/M/O)		8	R	64	R	gyrA_T86I		16	R	aadE		16	R	aac(6')-Ie/aph(2'')-Ia		aad9		blaOXA-193
H09	C. coli	Chicken meat	Retail market	2019-03-18	Hanoi		RM4	5511	ST-828 complex		128	R	23S_A2075G		64	R	tet(O/M/O)		16	R	64	R	gyrA_T86I		16	R	aadE		16	R	aac(6')-Ie/aph(2'')-Ia		aad9	aph(3')-IIIa	blaOXA-193		catA13
H10	C. coli	Chicken meat	Retail market	2019-03-18	Hanoi		RM4	829	ST-828 complex		2	S			64	R	tet(O/M/O)		16	R	64	R	gyrA_T86I		16	R	aadE		0.5	S			aad9		blaOXA-193
H11	C. coli	Chicken meat	Supermarket	2019-03-25	Hanoi	SM1		11749	ST-828 complex		1	S			64	R	tet(O/M/O)		16	R	64	R	gyrA_T86I		16	R	aadE		16	R	aac(6')-Ie/aph(2'')-Ia		aad9		blaOXA
H12	C. coli	Chicken meat	Supermarket	2019-04-01	Hanoi	SM3		13529	not assigned		2	S			64	R	tet(O/M/O)		16	R	64	R	gyrA_T86I		16	R	aadE		1	S			aad9			50S_L22_A103V
H13	C. coli	Chicken meat	Supermarket	2019-04-01	Hanoi	SM3		13529	not assigned		2	S			64	R	tet(O/M/O)		16	R	64	R	gyrA_T86I		16	R	aadE		1	S			aad9			50S_L22_A103V
H14	C. coli	Chicken meat	Supermarket	2019-04-01	Hanoi	SM4		11749	ST-828 complex		1	S			64	R	tet(O/M/O)		16	R	64	R	gyrA_T86I		16	R	aadE		16	R	aac(6')-Ie/aph(2'')-Ia		aad9		blaOXA
H19	C. coli	Chicken meat	Retail market	2019-04-07	Hanoi		RM6	825	ST-828 complex		2	S			64	R	tet(O)		16	R	64	R	gyrA_T86I		16	R	aadE		16	R	aac(6')-Ie/aph(2'')-Ia		aad9	aph(3')-IIIa	blaOXA-193		catA13
H21	C. coli	Chicken meat	Retail market	2019-04-07	Hanoi	Table S1	RM8	825	ST-828 complex		2	S			64	R			16	R	64	R	gyrA_T86I		16	R	aadE		16	R	aac(6')-Ie/aph(2'')-Ia		aad9	aph(3')-IIIa	blaOXA-193		catA13
H22	C. coli	Chicken meat	Retail market	2019-04-15	Hanoi		RM1	825	ST-828 complex		2	S			64	R			16	R	64	R	gyrA_T86I		16	R	aadE		16	R	aac(6')-Ie/aph(2'')-Ia		aad9	aph(3')-IIIa	blaOXA-193		catA13
H23	C. coli	Chicken meat	Retail market	2019-04-15	Hanoi		RM3	825	ST-828 complex		2	S			64	R	tet(O/M/O)		16	R	64	R	gyrA_T86I		16	R	aadE		16	R	aac(6')-Ie/aph(2'')-Ia		aad9	aph(3')-IIIa	blaOXA-193		catA13
H24	C. coli	Chicken meat	Retail market	2019-04-15	Hanoi		RM3	825	ST-828 complex		2	S			64	R			16	R	64	R	gyrA_T86I		16	R	aadE		16	R	aac(6')-Ie/aph(2'')-Ia		aad9	aph(3')-IIIa	blaOXA-193		catA13
H25	C. coli	Chicken meat	Retail market	2019-04-15	Hanoi		RM4	825	ST-828 complex		2	S			64	R			16	R	64	R	gyrA_T86I		16	R	aadE		16	R	aac(6')-Ie/aph(2'')-Ia		aad9	aph(3')-IIIa	blaOXA-193		catA13
H28	C. coli	Chicken meat	Retail market	2019-04-22	Hanoi		RM8	5929	ST-828 complex		2	S			64	R	tet(O/M/O); tet(O)		16	R	64	R	gyrA_T86I		16	R	aadE		0.5	S			aad9		blaOXA
H30	C. coli	Chicken meat	Retail market	2019-04-29	Hanoi		RM1	1625	ST-828 complex		128	R	23S_A2075G		64	R	tet(O)		16	R	64	R	gyrA_T86I		16	R	aadE		16	R	aac(6')-Ie/aph(2'')-Ia				blaOXA-193
H31	C. coli	Chicken meat	Retail market	2019-04-29	Hanoi		RM2	5929	ST-828 complex		2	S			64	R	tet(O/M/O); tet(O)		16	R	64	R	gyrA_T86I		16	R	aadE		0.5	S			aad9		blaOXA
H32	C. jejuni	Chicken meat	Retail market	2019-04-29	Hanoi		RM3	535	ST-460 complex		1	S			64	R	tet(O/M/O); tet(O)		16	R	64	R	gyrA_T86I		2	S			0.25	S						50S_L22_A103V
H34	C. coli	Chicken meat	Retail market	2019-04-29	Hanoi		RM3	11604	ST-828 complex		1	S			64	R			16	R	64	R	gyrA_T86I		16	R	aadE		16	R	aac(6')-Ie/aph(2'')-Ia				blaOXA-193
H35	C. coli	Chicken meat	Retail market	2019-04-29	Hanoi		RM4	3119	ST-828 complex		128	R	23S_A2075G		64	R			16	R	64	R	gyrA_T86I		16	R	aadE		16	R	aac(6')-Ie/aph(2'')-Ia		aad9		blaOXA-193
H36	C. coli	Chicken meat	Retail market	2019-04-29	Hanoi		RM4	5929	ST-828 complex		2	S			64	R	tet(O/M/O); tet(O)		16	R	64	R	gyrA_T86I		16	R	aadE		0.5	S			aad9		blaOXA
H39	C. coli	Chicken meat	Retail market	2019-05-06	Hanoi		RM7	1666	ST-828 complex		128	R	23S_A2075G		64	R	tet(O/M/O)		16	R	64	R	gyrA_T86I		16	R	rpsL_K43R		16	R	aph(2'')-If		aad9	aph(3')-IIIa	blaOXA-193	50S_L22_A103V	catA13
H44	C. coli	Chicken meat	Retail market	2019-05-13	Hanoi		RM4	13535	ST-828 complex		1	S			64	R	tet(O/M/O)		8	R	64	R	gyrA_T86I		2	S			0.5	S					blaOXA-193
H46	C. coli	Chicken meat	Retail market	2019-05-20	Hanoi		RM5	1666	ST-828 complex		128	R	23S_A2075G		64	R	tet(O/M/O)		16	R	64	R	gyrA_T86I		16	R	rpsL_K43R		16	R	aph(2'')-If		aad9	aph(3')-IIIa	blaOXA-193	50S_L22_A103V	catA13
H47	C. jejuni	Chicken meat	Retail market	2019-05-20	Hanoi		RM6	535	ST-460 complex		1	S			64	R	tet(O/M/O)		16	R	64	R	gyrA_T86I		2	S			0.5	S						50S_L22_A103V
H48	C. coli	Chicken meat	Retail market	2019-05-20	Hanoi		RM6	13535	ST-828 complex		1	S			64	R	tet(O/M/O)		8	R	64	R	gyrA_T86I		2	S			0.5	S					blaOXA-193
H49	C. jejuni	Chicken meat	Retail market	2019-05-20	Hanoi		RM8	12630	ST-354 complex		1	S			64	R	tet(O/M/O)		16	R	64	R	gyrA_T86I		1	S			0.5	S					blaOXA-460

## Sheet: Table S2
Table S2. Alleles for the C. coli Sequence Types newly identified in this study.
Isolate ID	ST	Clonal complex	Alleles							Comment
H01	13531	ST-828	aspA(33)	glnA(39)	gltA(30)	glyA(82)	pgm(1491)	tkt(47)	uncA(139)	novel allele for pgm
H04	13532	ST-828	aspA(33)	glnA(38)	gltA(30)	glyA(1123)	pgm(104)	tkt(43)	uncA(921)	novel allele for pgm and uncA
H12	13529		aspA(53)	glnA(38)	gltA(30)	glyA(82)	pgm(113)	tkt(44)	uncA(36)	New combination of exisiting alleles
H13	13529		aspA(53)	glnA(38)	gltA(30)	glyA(82)	pgm(113)	tkt(44)	uncA(36)
H44	13535	ST-828	aspA(33)	glnA(39)	gltA(30)	glyA(78)	pgm(104)	tkt(1124)	uncA(17)	novel allele for tkt
H48	13535	ST-828	aspA(33)	glnA(39)	gltA(30)	glyA(78)	pgm(104)	tkt(1124)	uncA(17)

## Sheet: Table S3
Table S3. Summary of genes detected in the multiple drug-resistant genomic island sequences displayed in Figure 2.
ID in Figure 2	Predicted gene product
orf1	Truncated Pnp
aadA9	aadA9 (aminoglycoside resistance gene)
orf3	hypothetical protein
ermB	ermB (macrolide resistance gene)
orf5	Topoisomerase DNA-binding C4 zinc finger domain-containing protein
orf6	Omega Transcriptional Repressor
epsilon antitoxin	epsilon antitoxin
aadE	aadE (aminoglycoside resistance gene)
